# Supplementary material for: Diversity, distribution and natural Leishmania infection of sand flies from communities along the Interoceanic Highway in the Southeastern Peruvian Amazon
Source: PLoS Negl Trop Dis. 2021 Feb 10;15(2):e0009000. doi: 10.1371/journal.pntd.0009000 (PMC7875382; doi:10.1371/journal.pntd.0009000)
Supplement: S1 Table — (XLSX) [file pntd.0009000.s002.xlsx]

## Sheet: S1 Table
Species	Puno Department	Madre de Dios Department
	El Carmen	Mazuko	Alto Libertad	Florida Baja	Mavila	La Novia	Iberia	Malinowski - Undisturbed site	Total	SISA	%
Lu. davisi	153	264	118	109	91	61	9	449	1254	0.948052	13.864
Lu. carrerai carrerai	488	830	15	84	64	15	19	282	1797	0.909091	19.8673
Lu. shawi	22	233	2	21	65	377	32	329	1081	0.853896	11.9514
Lu. hirsuta hirsuta	154	152	5	4	4	9	15	12	355	0.774351	3.92482
Lu. (Trichophoromyia) spp.	240	27	47	13		16	15	141	499	0.758117	5.51686
Lu. clitella	119	31	106	14		1	19	20	310	0.702922	3.42731
Lu. yucumensis	60	126	4	1	5		5	634	835	0.644481	9.23162
Lu. auraensis	16	1	19		1	1	12	143	193	0.584416	2.13378
Lu. llanosmartinsi		1	3	8	87	91	6	7	203	0.571429	2.24433
Lu. yuilli yuilli	39	91	24	4		1		10	169	0.534091	1.86844
Lu. richardwardi	2	32	4	3		18		926	985	0.521104	10.89
Lu. aragaoi	25	7	7	6			6	4	55	0.48539	0.608071
Lu. nemorosa	145		3	13			19	14	194	0.461039	2.14483
Lu. sherlocki		4	3		7	2	21	2	39	0.449675	0.431177
Lu. begonae	6	6	20	3				20	55	0.412338	0.608071
Lu. geniculata	7	1	17	16				31	72	0.407468	0.79602
Lu. falcata	13	14	2	1	1			4	35	0.37987	0.386954
Lu. paraensis	4	2	2	107				78	193	0.37013	2.13378
Lu. amazonensis	2	5			5	2		8	22	0.363636	0.243228
Lu. ubiquitalis			19	10			1	22	52	0.363636	0.574903
Lu. saulensis		5	7	1			1	9	23	0.334416	0.254284
Lu. chagasi			27	6			1	7	41	0.327922	0.453289
Lu. claustrei			20	2		1		15	38	0.314935	0.420122
Lu. umbratilis		18				25		158	201	0.313312	2.22222
Lu. dendrophyla	4	4			2		1		11	0.293831	0.121614
Lu. (Pressatia) spp.				1	1	3		7	12	0.275974	0.13267
Lu. nevesi					1	1	2	3	7	0.261364	0.0773908
Lu. dreisbachi	14	25	4						43	0.241883	0.475401
Brumptomyia spp.						5	1	11	17	0.23539	0.187949
Lu. preclara	3	3		1				15	22	0.233766	0.243228
Lu. barrettoi barrettoi	8	6	5						19	0.225649	0.210061
Lu. antunesi			2	1		1		9	13	0.209416	0.143726
Lu. choti			5			8		4	17	0.206169	0.187949
Lu. ayrozai	1		2	2				6	11	0.183442	0.121614
Lu. runoides			9	4					13	0.172078	0.143726
Lu. sordellii	1			3		1			5	0.168831	0.0552792
Lu. flaviscutellata			6			1		3	10	0.165584	0.110558
Lu. whitmani			1				2	5	8	0.154221	0.0884467
Lu. abunaensis	8	4						1	13	0.141234	0.143726
Brumptomyia galindoi	1					2		3	6	0.141234	0.066335
Lu. walkeri	1	3	1					2	7	0.13474	0.0773908
Lu. sinuosa	9	1							10	0.113636	0.110558
Lu. intermedia		50							50	0.105519	0.552792
Lu. serrana		1				1			2	0.0957792	0.0221117
Lu. lainsoni						5			5	0.0941558	0.0552792
Lu. (Helcocyrtomyia) spp.	20								20	0.0925325	0.221117
Lu. migonei							1		1	0.0714286	0.0110558
Lu. pifanoi						1		1	2	0.0649351	0.0221117
Lu. kirigetiensis	4								4	0.0600649	0.0442233
Aragaoi Group	3								3	0.0519481	0.0331675
Lu. cf. shannoni				1				1	2	0.0487013	0.0221117
Lu. (Lutzomyia) spp.		2							2	0.0487013	0.0221117
Lu. lutziana				1					1	0.0454545	0.0110558
Lu. monstruosa				1					1	0.0454545	0.0110558
Lu. trispinosa				1					1	0.0454545	0.0110558
Lu. gantieri		1							1	0.0340909	0.0110558
Lu. gomezi		1							1	0.0340909	0.0110558
Lu. inflata	1								1	0.0340909	0.0110558
Lu. cf. pilosa								1	1	0.00324675	0.0110558
Lu. nocticola								1	1	0.00324675	0.0110558
Lu. reducta								1	1	0.00324675	0.0110558
Total	1573	1951	509	442	334	649	188	3399	9045		100
Percentage	17.3908	21.5699	5.62742	4.88668	3.69265	7.17523	2.0785	37.5788
