# Supplementary material for: Diversity, distribution and natural Leishmania infection of sand flies from communities along the Interoceanic Highway in the Southeastern Peruvian Amazon
Source: PLoS Negl Trop Dis. 2021 Feb 10;15(2):e0009000. doi: 10.1371/journal.pntd.0009000 (PMC7875382; doi:10.1371/journal.pntd.0009000)
Supplement: S2 Table — The table shows the diversity indexes for each site according to the collection method (Shannon or CDC Light traps). Total indicates the number of female sand flies collected, H indicates the Shannon Diversity Index and S2H its variance. (XLSX) [file pntd.0009000.s003.xlsx]

## Sheet: S2 Table
	Shannon trap				CDC Light Trap
Location	Total	Species richness	H	S2H	Total	Species richness	H	S2H
Alto Libertad	148	19	2.17907	0.00948291	358	26	2.44473	0.00378477
El Carmen	685	23	2.07765	0.00218091	884	28	1.80895	0.00172347
Florida Baja	203	17	1.78928	0.00633946	228	26	2.51132	0.0055783
Iberia	151	17	2.38563	0.00429837	37	9	1.82391	0.0211921
La Novia	254	14	1.60168	0.00448629	395	20	1.34528	0.00613822
Mavila	244	11	1.67203	0.00257295	90	7	1.5603	0.00627779
Mazuko	1247	24	1.89573	0.00098568	702	23	1.89141	0.00275074
Malinowski	1825	25	1.89359	0.000669874	1568	37	2.15001	0.00127971
Total	4609	50	2.33503	0.000326969	4262	54	2.78821	0.000315139
