# Supplementary material for: Diversity, distribution and natural Leishmania infection of sand flies from communities along the Interoceanic Highway in the Southeastern Peruvian Amazon
Source: PLoS Negl Trop Dis. 2021 Feb 10;15(2):e0009000. doi: 10.1371/journal.pntd.0009000 (PMC7875382; doi:10.1371/journal.pntd.0009000)
Supplement: S3 Table — The table shows the number of collected specimens per species at each transect in each study site. Differences were found between sites and within transects at the same site. (XLSX) [file pntd.0009000.s004.xlsx]

## Sheet: S3 Table
Species	El Carmen				Mazuko				Alto Libertad				Florida Baja				La Novia
	200	600	1000	SISA	200	600	1000	SISA	200	600	1000	SISA	200	600	1000	SISA	200	600	1000	SISA
Brumptomyia galindoi			1	0.0136054
Brumptomyia spp.																		4	1	0.433333
Lu. (Helcocyrtomyia) spp.			20	0.238095
Lu. (Lutzomyia) spp.							2	0.225
Lu. (Pressatia) spp.															1	0.0266667		1	2	0.3
Lu. (Trichophoromyia) spp.	17	7	72	0.891156		8	2	0.475	19	7	10	0.888889	1		6	0.586667	2		3	0.516667
Lu. abunaensis	1		5	0.306122	3			0.208333
Lu. amazonensis			1	0.0136054	1	2		0.25
Lu. antunesi										1		0.0222222						1		0.0333333
Lu. aragaoi			15	0.22449	1	1		0.158333
Lu. auraensis	3	1	7	0.585034
Lu. ayrozai											1	0.122222		1		0.12
Lu. barrettoi barrettoi	3		2	0.285714		3		0.166667		1		0.0222222
Lu. begonae			4	0.129252	2	3	1	0.508333	12		1	0.411111			1	0.0266667
Lu. carrerai carrerai	78	45	78	1	238	377	67	1			8	0.266667		16	2	0.466667	3	7		0.5
Lu. chagasi										3	4	0.411111		1	2	0.306667
Lu. claustrei										4		0.244444		1		0.12
Lu. clitella	16	6	38	0.843537		16	1	0.425	40	35	6	0.911111			9	0.333333
Lu. davisi	16	11	24	0.857143	89	34	14	0.908333		26	9	0.6	7	51	5	0.92	8	2		0.4
Lu. dendrophyla	1		2	0.238095			2	0.225
Lu. dreisbachi		1	12	0.421769	1	2	1	0.408333	1			0.177778
Lu. falcata	1		5	0.306122	3	2		0.316667		1		0.0222222		1		0.12
Lu. flaviscutellata										1		0.0222222
Lu. geniculata		1	2	0.292517						2	15	0.455556		1	4	0.346667
Lu. gomezi						1		0.0166667
Lu. hirsuta hirsuta	10	13	75	0.891156	16	102	14	0.875						1		0.12	1	6		0.383333
Lu. inflata			1	0.0136054
Lu. intermedia						1		0.0166667
Lu. lainsoni																		3		0.166667
Lu. llanosmartinsi										2		0.122222		2		0.226667	18	30		0.6
Lu. lutziana															1	0.0266667
Lu. nemorosa	7	5	73	0.795918						3		0.188889			6	0.293333
Lu. paraensis			3	0.115646		1		0.0166667	`					22	1	0.333333
Lu. preclara	1		1	0.170068		1	1	0.175
Lu. richardwardi			2	0.0816327	4	1		0.25							1	0.0266667
Lu. runoides									3		1	0.355556		1		0.12
Lu. saulensis						5		0.208333	3	3		0.422222			1	0.0266667
Lu. serrana																		1		0.0333333
Lu. shawi	8	1	8	0.639456	8	5	2	0.683333			2	0.177778		3		0.253333	19	211		0.666667
Lu. sherlocki					1	3		0.308333		1		0.0222222					1			0.15
Lu. sinuosa	1		1	0.170068
Lu. sordellii															1	0.0266667		1		0.0333333
Lu. trispinosa															1	0.0266667
Lu. ubiquitalis									3	3	3	0.622222			1	0.0266667
Lu. umbratilis						1		0.0166667											3	0.316667
Lu. walkeri			1	0.0136054		2		0.108333		1		0.0222222
Lu. yucumensis	14	4	22	0.768707	28	25	58	0.883333		1	1	0.144444			1	0.0266667
Lu. yuilli yuilli	19	1	8	0.721088	43	7	8	0.8	3	10		0.522222	1			0.293333		1		0.0333333
